# Supplementary material for: First quantitative high-throughput screen in zebrafish identifies novel pathways for increasing pancreatic β-cell mass
Source: eLife. 2015 Jul 28;4:e08261. doi: 10.7554/eLife.08261 (PMC4534842; doi:10.7554/eLife.08261)
Supplement: Source code 1. — R-based code developed for plotting sample size data. DOI: http://dx.doi.org/10.7554/eLife.08261.020 [file elife08261s003.R]

# Sample size estimation in different decrease ratio 

Sample.Size.Estimation <- function(Roy.filename=NULL, signal.filename=NULL, output.filename=NULL)
{
	Roy.signal <- read.csv(Roy.filename);
	Roy.signal <- Roy.signal[4:12];
	Roy.mean <- mean(apply(Roy.signal, 1, max));
	Roy.sd <- sd(apply(Roy.signal, 1, max));
	
	# parameters 
	bg.ratio <- Roy.mean+3*Roy.sd;
	
	# read raw data
	raw.data <- read.csv(signal.filename);
	
	# assign the data to different group
	N.data <- as.matrix(raw.data[raw.data[,13]=="N", 4:12]);
	N.max.signal <- apply(N.data, 1, max);
	N.data[N.data<=bg.ratio] <- 0;
	N.signal <- apply(N.data, 1, sum);
	N.signal <- as.numeric(apply(cbind(N.signal, N.max.signal), 1, max));
	Gmc500.data <- as.matrix(raw.data[raw.data[,13]=="Gmc500", 4:12]);	
	Gmc500.max.signal <- apply(Gmc500.data, 1, max);
	Gmc500.data[Gmc500.data<=bg.ratio] <- 0;
	Gmc500.signal <- apply(Gmc500.data, 1, sum);
	Gmc500.signal <- as.numeric(apply(cbind(Gmc500.signal, Gmc500.max.signal), 1, max));

	Decrease.ratio <- rep(c(1, 1.67, 2, 4, 6, 8), time=12);
	TypeI.error <- rep(c(0.05, 0.01, 0.001), c(6*4,6*4,6*4));
	TypeII.error <- rep(rep(c(0.2, 0.05, 0.01, 0.001), c(6,6,6,6)), time=3);
	Z.a <- rep(c(1.96, 2.58, 3.29), c(6*4,6*4,6*4));
	Z.b <- rep(rep(c(0.84, 1.64, 2.33, 3.09), c(6,6,6,6)), time=3);

	smpl.size <- array(0, dim=length(Decrease.ratio));
	for(i in 1:length(Decrease.ratio))
	{
		Gmc500.decrs <- Gmc500.signal/Decrease.ratio[i];
		smpl.size[i] <- 2*max(sd(Gmc500.decrs), sd(N.signal))^2*(Z.a[i]+Z.b[i])^2/(mean(Gmc500.decrs)-mean(N.signal))^2*1.15
	}
	
	sample.size <- data.frame(Decrease.ratio, TypeI.error, TypeII.error, Z.a, Z.b, smpl.size);
	colnames(sample.size) <- c("Positive Control Decrease", "TypeI error", "TypeII error", "Z(Alpha)", "Z(Beta)", "Sample Size");
	
	write.csv(sample.size, file=output.filename, row.names=FALSE);
}

Call.Sample.Size.Estimation <- function()
{
	source("E:/HTS/R/Sample.Size.Estimation.R");
	Sample.Size.Estimation(Roy.filename="E:/HTS/Liyun/20150303/150225 Roy 7dpf.csv", signal.filename="E:/HTS/Liyun/20150303/150226 Ho5_7dpf ALB Signal.csv", output.filename="E:/HTS/Liyun/20150303/150226 Ho5_7dpf ALB Sample size estimation.csv");
	Sample.Size.Estimation(Roy.filename="E:/HTS/Liyun/20150303/150225 Roy 7dpf.csv", signal.filename="E:/HTS/Liyun/20150303/150226 Ho5_7dpf Signal.csv", output.filename="E:/HTS/Liyun/20150303/150226 Ho5_7dpf Signal Sample size estimation.csv");
	Sample.Size.Estimation(Roy.filename="E:/HTS/Liyun/20150303/150226 Roy 8dpf.csv", signal.filename="E:/HTS/Liyun/20150303/150227 Ho6_8dpf Signal.csv", output.filename="E:/HTS/Liyun/20150303/150227 Ho6_8dpf Signal Sample size estimation.csv");

}
